# Supplementary material for: The Phosphoserine Phosphatase Alters the Free Amino Acid Compositions and Fecundity in Cyrtorhinus lividipennis Reuter
Source: Int J Mol Sci. 2022 Dec 4;23(23):15283. doi: 10.3390/ijms232315283 (PMC9740327; doi:10.3390/ijms232315283)
Supplement: Supplementary file 1 [file ijms-23-15283-s001.zip]

Archive with 1 entries (1 files):
- ijms-1938534-supplementary.pdf
